# Supplementary material for: Nucleotide diversity of vernalization and flowering-time-related genes in a germplasm collection of meadow fescue (Festuca pratensis Huds. syn. Lolium pratense (Huds.) Darbysh.)
Source: Ecol Evol. 2013 Oct 9;3(13):4415–26. doi: 10.1002/ece3.828 (PMC3856742; doi:10.1002/ece3.828)
Supplement: Supplementary file 1 [file ece30003-4415-SD1.xls]

## Sheet: Sheet1
			CAPS marker
Group	ID	Origin	FpVrn1/HaeIII	FpVrn1/MluCI	FpCO/HpaII	FpFT1/HaeIII	FpFT1/MslI
NE	372623	Denmark	AB	AB	AA	AA	AA
	372624	Denmark	AA	AB	AA	AA	AA
	577107	Norway	AA	AB	AA	AA	AA
	595035	Norway	AA	AA	AA	BB	AA
	595036	Norway	AA	AB	AA	AA	AA
	595037	Norway	AA	BB	AA	AA	AA
	595038	Norway	AA	AA	AA	AA	AA
	595039	Norway	AA	AB	AA	AA	AA
	595040	Norway	AA	AB	AA	AA	AA
	283305	United Kingdom	AB	AA	AA	AA	AA
	311050	United Kingdom	AA	AB	AA	AB	AA
	595019	United Kingdom	AA	AA	AA	AA	AA
R	249823	Former Soviet Union	AA	BB	AA	AA	AA
	258748	Former Soviet Union	AA	AA	AA	AA	AA
	262462	Former Soviet Union	AA	AA	AA	AA	AA
	262463	Former Soviet Union	AB	AB	AA	AB	AA
	262464	Former Soviet Union	AA	AB	AA	AA	AA
	262466	Former Soviet Union	AA	BB	AA	AA	AA
	270398	Former Soviet Union	AA	AA	AA	AB	AA
	270399	Former Soviet Union	AA	AB	AA	AA	AA
	283307	Former Soviet Union	AA	BB	AA	AA	AA
	283308	Former Soviet Union	AA	AA	AA	AA	AA
	283309	Former Soviet Union	AB	AA	AA	AA	AA
	295670	Former Soviet Union	AA	AA	AA	AA	AA
	295671	Former Soviet Union	AA	AB	AA	AA	AA
	314525	Former Soviet Union	AA	AB	AA	AA	AA
	314527	Former Soviet Union	AA	AA	AA	AA	AA
	315445	Former Soviet Union	AA	AA	AA	AB	AA
	324122	Former Soviet Union	AA	AB	AA	AA	AA
	315446	Russian Federation	AA	AA	AA	AA	AA
	325324	Russian Federation	AA	AA	AA	AA	AA
	325327	Russian Federation	AA	AA	AA	AA	AA
	440346	Russian Federation	AA	AA	AA	AA	AA
	440357	Russian Federation	AA	AA	AA	AA	AA
	440358	Russian Federation	AA	AA	AA	AA	AA
	502374	Russian Federation	AA	AA	AA	AA	AA
	502375	Russian Federation	AA	AA	AA	AA	AA
	538936	Russian Federation	AA	AA	AA	AA	AA
	538937	Russian Federation	AA	AB	AA	AA	AA
	538943	Russian Federation	AA	AB	AA	AA	AA
	538944	Russian Federation	AA	AB	AA	AA	AA
	538945	Russian Federation	AA	AA	AA	AA	AA
	538949	Russian Federation	AA	AA	AA	AA	AA
	538950	Russian Federation	AA	AA	AA	AA	AA
	538951	Russian Federation	AA	AB	AA	AA	AA
	538952	Russian Federation	AA	BB	AA	AA	AA
	538954	Russian Federation	AA	AA	AA	AA	AA
	538956	Russian Federation	AA	AB	AA	AA	AA
	538957	Russian Federation	AA	AA	AA	AA	AA
CE	595023	Belgium	AA	AA	AA	AA	AA
	595024	Belgium	AA	AB	AA	AA	AA
	311049	Czechoslovakia	AA	AB	AA	AA	AA
	260245	Germany	AA	AA	AA	AA	AA
	276662	Germany	AA	AB	AA	AA	AA
	311048	Germany	AA	AA	AA	AA	AA
	289005	Hungary	AA	AB	AA	AA	AA
	289006	Hungary	AA	AB	AA	AA	AA
	289007	Hungary	AA	AB	AA	AA	AA
	289008	Hungary	AA	BB	AA	AA	AA
	289009	Hungary	AB	AA	AA	AA	AA
	289010	Hungary	AA	BB	AA	AA	AA
	289011	Hungary	AB	AA	AA	AA	AA
	289012	Hungary	AA	AB	AA	AA	AA
	289013	Hungary	AA	AB	AA	AA	AA
	298086	Hungary	AA	AA	AB	AA	AA
	298087	Hungary	AA	AB	AA	AA	AA
	298088	Hungary	AA	AA	AA	AA	AA
	298089	Hungary	AA	AA	AA	AA	AA
	298090	Hungary	AA	AB	AA	AB	AA
	598498	Netherlands	AA	AA	AA	AA	AA
	255876	Poland	AA	AA	AA	AA	AA
	272115	Poland	AA	AA	AA	AA	AA
	272116	Poland	AA	AA	AA	AA	AA
	274618	Poland	AA	AA	AA	AA	AA
	283285	Poland	AA	AB	AA	AA	AA
	234881	Switzerland	AA	AA	AA	AA	AA
	577102	Switzerland	AA	BB	AA	AA	AA
	595018	Switzerland	AA	AB	AA	AA	AA
SE	294705	Bulgaria	AA	AB	AA	AA	AA
	294706	Bulgaria	AA	AA	AA	AA	AA
	294707	Bulgaria	AA	AA	AA	AA	AA
	294708	Bulgaria	AA	AA	AA	AA	AA
	294709	Bulgaria	AA	AA	AA	AA	AA
	294710	Bulgaria	AA	AA	AA	AA	AA
	294717	Bulgaria	AA	AA	AA	AA	AA
	294718	Bulgaria	AB	AA	AA	AA	AA
	294720	Bulgaria	AA	AA	AB	AA	AA
	294721	Bulgaria	AB	AA	AB	AA	AA
	294722	Bulgaria	AA	AA	AA	AA	AA
	294723	Bulgaria	AA	AA	AA	AA	AA
	294725	Bulgaria	AA	AA	AA	AA	AA
	311051	Bulgaria	AA	AB	AA	AA	AA
	371949	Bulgaria	AA	AA	AA	AA	AA
	316250	Italy	AA	AA	AA	AA	AA
	595020	Italy	AA	AB	AB	AA	BB
	595021	Italy	AA	AB	AB	AA	BB
	595022	Italy	AA	AB	AB	AA	AB
	595025	Italy	AA	AA	AA	AA	AA
	311053	Romania	AA	AA	AA	AA	AA
	311054	Romania	AA	AB	AA	AB	AA
	595027	Romania	AA	AA	AB	AA	AA
	595028	Romania	AA	AA	AA	AA	AA
	595029	Romania	AA	AA	AA	AA	AA
	595031	Romania	AA	AA	AA	AA	AA
	595032	Romania	AA	AA	AB	AA	AA
	595033	Romania	AA	AA	AA	AA	AA
	595034	Romania	AA	AA	AA	AA	AA
	423062	Spain	AA	BB	AA	AA	AA
	250964	Yugoslavia	AA	AA	AA	AA	AA
	251116	Yugoslavia	AA	AA	AA	AA	AA
	251117	Yugoslavia	AA	AA	AA	AA	AA
	251119	Yugoslavia	AA	AB	AA	AA	BB
	251120	Yugoslavia	AA	AA	AA	AA	BB
	251122	Yugoslavia	AA	AA	AA	AA	AA
	255416	Yugoslavia	AA	AB	AA	AA	AA
	255420	Yugoslavia	AA	AA	AA	AB	AA
	255468	Yugoslavia	AA	AA	AA	AA	AA
	577079	Yugoslavia	AA	AB	AA	AA	AA
	577080	Yugoslavia	AA	AA	AA	AA	AA
	577083	Yugoslavia	AA	AA	AA	AA	AA
	577084	Yugoslavia	AA	AA	AA	AA	AB
	577085	Yugoslavia	AA	AA	AA	AB	AA
	577086	Yugoslavia	AA	AB	AA	AA	AA
	577087	Yugoslavia	AA	AA	AA	AA	AA
	577088	Yugoslavia	AA	AB	AA	AA	AA
	577089	Yugoslavia	AB	AB	AA	AA	AA
	577090	Yugoslavia	AA	AA	AA	AA	AA
	577091	Yugoslavia	AA	AA	AA	AA	AA
	632522	Yugoslavia	AA	BB	AA	AA	AA
	632523	Yugoslavia	AA	AB	AA	AA	AA
WA	221927	Afghanistan	AA	AA	AA	AA	AA
	275335	Afghanistan	AA	AB	AA	AA	AB
	317425	Afghanistan	AA	AA	AA	AA	AA
	229500	Iran	AA	AA	AA	AA	AA
	229692	Iran	AA	AA	AA	AA	AA
	380858	Iran	AA	AA	AA	AA	AA
	384859	Iran	AA	AA	AA	AA	BB
	204447	Turkey	AA	AA	AA	AA	AA
	383647	Turkey	AA	BB	BB	AA	AA
	383657	Turkey	AA	BB	AA	AA	AA
	384857	Turkey	AA	AA	AA	AA	AB
	486316	Turkey	AA	AA	AA	AA	AA
	502378	Uzbekistan	AA	AA	AA	AA	AA
RW	283310	Australia	AA	AA	AB	AA	AA
	283316	Australia	AA	AA	AA	AA	AA
	278700	Canada	AA	BB	AA	AA	AA
	278701	Canada	AA	AA	AA	AA	AA
	278769	Canada	AA	AA	AA	AA	AA
	297083	Canada	AB	AB	AA	AA	AA
	310482	Canada	AA	AB	AA	AA	AA
	438525	Japan	AA	AB	AA	AA	AA
