# Supplementary material for: Nucleotide diversity of vernalization and flowering-time-related genes in a germplasm collection of meadow fescue (Festuca pratensis Huds. syn. Lolium pratense (Huds.) Darbysh.)
Source: Ecol Evol. 2013 Oct 9;3(13):4415–26. doi: 10.1002/ece3.828 (PMC3856742; doi:10.1002/ece3.828)
Supplement: Supplementary file 2 [file ece30003-4415-SD2.xls]

## Sheet: Sheet1
Supplementary material 2
		CAPS marker
Group	Allele type	FpVrn1/HaeIII	FpVrn1/MluCI	FpCO/HpaII	FpFT1/HaeIII	FpFT1/MslI
NE	AA	10	4	12	10	12
	AB	2	7	0	1	0
	BB	0	1	0	1	0
	% of A	91.6667	62.5	100	87.5	100
	% of B	8.33333	37.5	0	12.5	0
R	AA	35	22	37	34	37
	AB	2	11	0	3	0
	BB	0	4	0	0	0
	% of A	97.2973	74.3243	100	95.9459	100
	% of B	2.7027	25.6757	0	4.05405	0
CE	AA	27	14	28	28	29
	AB	2	12	1	1	0
	BB	0	3	0	0	0
	% of A	96.5517	68.9655	98.2759	98.2759	100
	% of B	3.44828	31.0345	1.72414	1.72414	0
SE	AA	49	37	45	49	46
	AB	3	13	7	3	2
	BB	0	2	0	0	4
	% of A	97.1154	83.6538	93.2692	97.1154	90.3846
	% of B	2.88462	16.3462	6.73077	2.88462	9.61538
WA	AA	13	10	12	13	10
	AB	0	1	0	0	2
	BB	0	2	1	0	1
	% of A	100	80.7692	92.3077	100	84.6154
	% of B	0	19.2308	7.69231	0	15.3846
RW	AA	7	4	7	8	8
	AB	1	3	1	0	0
	BB	0	1	0	0	0
	% of A	93.75	68.75	93.75	100	100
	% of B	6.25	31.25	6.25	0	0
